# Supplementary material for: Cardiac anatomic digital twins: findings from a single national centre
Source: Eur Heart J Digit Health. 2024 Sep 18;5(6):725–34. doi: 10.1093/ehjdh/ztae070 (PMC11570384; doi:10.1093/ehjdh/ztae070)
Supplement: ztae070_Supplementary_Data [file ztae070_supplementary_data.zip]

Archive with 2 entries (2 files):
- Hologram.mp4
- SupplementalMaterial.docx
